# Supplementary material for: Human Leukocyte Antigen-DR Expression on Monocytes Is a Useful Predictor in a Systemic Inflammation Response-Based Prognostic Model in Advanced Non-Small Cell Lung Cancer
Source: Int J Mol Sci. 2025 Sep 21;26(18):9226. doi: 10.3390/ijms26189226 (PMC12471102; doi:10.3390/ijms26189226)
Supplement: Supplementary file 1 [file ijms-26-09226-s001.zip]

Archive with 1 entries (1 files):
- ijms-3830617-supplementary.pdf
